# Supplementary material for: Plasmon-Enhanced Photo-Luminescence Emission in Hybrid Metal–Perovskite Nanowires
Source: Nanomaterials (Basel). 2025 Apr 15;15(8):608. doi: 10.3390/nano15080608 (PMC12029369; doi:10.3390/nano15080608)
Supplement: Supplementary file 1 [file nanomaterials-15-00608-s001.zip]

Archive with 1 entries (1 files):
- nanomaterials-3555479-supplementary.pdf
